# Supplementary material for: Plasma coenzyme Q10 status is impaired in selected genetic conditions
Source: Sci Rep. 2019 Jan 28;9:793. doi: 10.1038/s41598-018-37542-2 (PMC6349877; doi:10.1038/s41598-018-37542-2)
Supplement: Supplementary file 2 — Dataset 1 [file 41598_2018_37542_MOESM2_ESM.xlsx]

## Sheet: PKU
PAH Allele 1	PAH Allele 2	PAH Allele 1	PAH Allele 2	Total AV
cDNA (NM_000277.1)	cDNA (NM_000277.1)	Assigned value	Assigned value
c.727C>T	c.1055delG	1	1	2
c.1066-11G>A	c.1066-11G>A	1	1	2
c.727C>T	c.1045T>C	1	1	2
c.473G>A	c.841C>T	1	1	2
c.441+5G>T	c.1066-11G>A	1	1	2
c.60+5G>T	c.473G>A	1	1	2
c.331C>T	c.1066-11G>A	1	1	2
c.331C>T	c.727C>T	1	1	2
c.1222C>T	c.842+1G>A	1	1	2
c.441+5G>T	c.473G>A	1	1	2
c.1066-11G>A	c.1066-11G>A	1	1	2
c.841C>T	c.841C>T	1	1	2
c.116_118delTCT	c.781C>T	1	1	2
c.441+5G>T	c.473G>A	1	1	2
c.441+5G>T	c.728G>A	1	1	2
c.473G>A	c.841C>T	1	1	2
c.781C>T	c.841C>T	1	1	2
c.728G>A	c.1066-11G>A	1	1	2
c.1066-11G>A	c.1066-11G>A	1	1	2
c.1055delG	c.1066-11G>A	1	1	2
c.1066-11G>A	c.1066-11G>A	1	1	2
c.441+5G>T	c.441+5G>T	1	1	2
c.1055delG	c.1045T>C	1	1	2
c.1066-11G>A	c.1045T>C	1	1	2
c.439C>T	c.1045T>C	1	1	2
c.441+5G>T	c.441+5G>T	1	1	2
c.1055delG	c.1045T>C	1	1	2
c.1066-11G>A	c.60+5G>T	1	1	2
c.168+5G>C	c.1084C>A	1	1	2
c.441+5G>T	c.1066-11G>A	1	1	2
c.1066-11G>A	c.1066-11G>A	1	1	2
c.1066-11G>A	c.1066-11G>A	1	1	2
c.1066-11G>A	c.728G>A	1	1	2
c.168+5G>C	c.(441+1_442-1)_(969+1_970-1)dup	1	1	2
c.1066-11G>A	c.1066-11G>A	1	1	2
c.1066-11G>A	c.168+5G>C	1	1	2
c.1222C>T	c.441+5G>T	1	1	2
c.1066-11G>A	c.1066-11G>A	1	1	2
c.1055delG	c.1055delG	1	1	2
c.814G>T	c.143T>C	1	4	5
c.1162G>A	c.842+3G>C	4	1	5
c.782G>A	c.1045T>C	4	1	5
c.365C>A	c.1066-11G>A	4	1	5
c.722G>A	c.781C>T	4	1	5
c.194T>C	c.727C>T	4	1	5
c.782G>A	c.1045T>C	4	1	5
c.194T>C	c.1315+1G>A	4	1	5
c.143T>C	c.1066-11G>A	4	1	5
c.365C>A	c.1066-11G>A	4	1	5
c.727C>T	c.782G>A	1	4	5
c.728G>A	c.194T>C	1	4	5
c.143T>C	c.1045T>C	4	1	5
c.814G>T	c.143T>C	1	4	5
c.194T>C	c.781C>T	4	1	5
c.1241A>G	c.441+5G>T	4	1	5
c.194T>C	c.727C>T	4	1	5
c.1162G>A	c.1084C>A	4	1	5
c.473G>A	c.782G>A	1	4	5
c.1222C>T	c.1241A>G	1	4	5
c.168+5G>A	c.782G>A	1	4	5
c.782G>A	c.526C>T	4	1	5
c.530T>C	c.441+5G>T	4	1	5
c.618C>A	c.1042C>G	1	4	5
c.1162G>A	c.1084C>A	4	1	5
c.143T>C	c.1045T>C	4	1	5
c.1222C>T	c.665A>G	1	4	5
c.823C>T	c.1222C>T	4	1	5
c.728G>A	c.1162G>A	1	4	5
c.143T>C	c.1066-11G>A	4	1	5
c.1066-11G>A	c.143T>C	1	4	5
c.441+5G>T	c.782G>A	1	4	5
c.143T>C	c.473G>A	4	1	5
c.782G>A	c.441+6T>C	4	1	5
c.143T>C	c.782G>A	4	4	8
c.722G>A	c.1162G>A	4	4	8
c.782G>A	c.194T>C	4	4	8
c.782G>A	c.782G>A	4	4	8
c.1042C>G	c.1162G>A	4	4	8
c.1241A>G	c.1042C>G	4	4	8
c.194T>C	c.194T>C	4	4	8
c.926C>T	c.143T>C	4	4	8
c.194T>C	c.194T>C	4	4	8
c.194T>C	c.136G>A	4	4	8
c.1045T>C	c.1169A>G	1	8	9
c.896G>T	c.1222C>T	8	1	9
c.1169A>G	c.1222C>T	8	1	9
c.1066-11G>A	c.533A>G	1	8	9
c.1066-11G>A	c.1243G>A	1	8	9
c.688G>A	c.1066-11G>A	8	1	9
